# Supplementary material for: Metagenomics Analysis of the Wheat Virome Identifies Novel Plant and Fungal-Associated Viral Sequences
Source: Viruses. 2021 Dec 7;13(12):2457. doi: 10.3390/v13122457 (PMC8705367; doi:10.3390/v13122457)
Supplement: Supplementary file 1 [file viruses-13-02457-s001.zip]

Archive with 2 entries (2 files):
- viruses-1460379-Supplementary figure.pdf
- viruses-1460379-Supplementary Tables.xlsx
