# Supplementary material for: Metagenomics Analysis of the Wheat Virome Identifies Novel Plant and Fungal-Associated Viral Sequences
Source: Viruses. 2021 Dec 7;13(12):2457. doi: 10.3390/v13122457 (PMC8705367; doi:10.3390/v13122457)
Supplement: Supplementary file 1 [file viruses-13-02457-s001.zip › viruses-1460379-Supplementary Tables.xlsx]

## Sheet: Table S1
Table S1: List of samples in this study
Sample name	Location	Year Collected
CK19	Cherokee, KS	2019
CM02_19	Comanche, KS	2019
DK03_19	Dickinson, KS	2019
EL19	Ellis, KS	2019
FO19	Ford, KS	2019
JO19	Ford, KS	2019
NE01_19	Cheyenne, NE	2019
NS02_19	Ness, KS	2019
RA02_19	Phillips, KS	2019
RL05_19	Rawlins, KS	2019
RP19	Republic, KS	2019
DC19	Decatur, KS	2019
FW40	CO	2019
GL01_19	Greeley, KS	2019
KE19	Kearney, KS	2019
KM19	Kingman, KS	2019
KW19	Kiowa, KS	2019
LE01_19	Lane, KS	2019
ME19	Meade, KS	2019
NT19	Norton, KS	2019
SA19	Saline, KS	2019
SH02	Sherman, KS	2019
SM19	Smith, KS	2019
ST19	Stanton, KS	2019
MON5_20	Circle, MT	2020
RO20	Rooks, KS	2020
OB1_20	Osborne, KS	2020
RH20	Rush, KS	2020
KE20	Kearney, KS	2020
GL20	Greeley, KS	2020

## Sheet: Table S2
Table S2: List of designed primers for RT-PCR and RACE.
Target	Primer Name	Product Size (bp)	Sequences (5`- 3`)
WSMV	WSMV_Primer3_F	1947	TGAGAAACCACCGAGTTATGACGGC
WSMV	WSMV_Primer3_R		TCCTGGTGCACTGAGAAGTTTGCTG
TriMV	TriMV_Primer2_F	1944	TGCTATGTGGGTTAATGCCGTTTGC
TriMV	TriMV_Primer2_R		AAGGGGAACTTCACACATGTAATCGT
HPWMoV	HPWMoV_RNA1_F	547	CGACACTCCTCGGTGTTATGTAATC
HPWMoV	HPWMoV_RNA1_R		GGATATGAGCTAAACAGCACAAAGC
BYDV	BYDV_RdRp_F	1206	TTCTATCCCCACCGCCATCATGTTCTTC
BYDV	BYDV_RdRp_R		GTGCAGGGAGGCATTTGGTGCCTTATAT
BYDV	BYDV_CP_F	909	GTGAAGGTGACGACTCCACATCTGCAAT
BYDV	BYDV_CP_R		AGAATCTTTTGGGGACAGGTGCAGGAGT
CYDV	CYDV_RdRp_F	1749	CACAACTGGGAGCAGAACTCCTATATGC
CYDV	CYDV_RdRp_R		CACTTGCAACTTACGTTTGTCCGGCTAG
CYDV	CYDV_CP_F	905	TGAGTACGGTCGTCCTTAGATCCAATGG
CYDV	CYDV_CP_R		GGGACTGGAAAGACAAACATCGGAACTG
Mitovirus sp.	Mito_F	1800	ACCTAACGGTCACGCCATAACATCCT
Mitovirus sp.	Mito_R		CTCGAGACCACAGTTGATTGAGATGAC
WaVPV-RNA1	Virga-F	1698	CGGATAAGCTACAACAGAGGGCTGTT
WaVPV-RNA1	Virga-R		ACCATTGCAGGGATTACCCTCACGTGA
WaVPV-RNA2	POTY-F	1664	GAGTGACAACCTTTCTGAGTTCACCAC
WaVPV-RNA2	POTY-R		ATCGTGAGGTTTTGAGCGCTTCAAAGG
WULV	Umbra-F	1056	GTCTCGTATGATTCAGTCGTGGAGAAC
WULV	Umbra-R		GATGGGCAGTCCCTTATATTCCATGC
WaTBLV	Tobamo-F4	1801	TGGACGAGATACTACCTGGGAACTC
WaTBLV	Tobamo-R4		CTGTTGTTGTCTCGCTTGTTCGGCTT

## Sheet: Table S3
Table S3: Results from RNASeq Analysis.
Sample name	Number of Reads
	Raw Reads	Trimmed Reads	Unmapped Reads
CK19	18681308	16830877	7296185
CM02_19	14899250	13477912	5891195
DK03_19	16339417	14661495	4405779
EL19	15847609	14488245	6463206
FO19	17820060	16132868	7897039
JO19	14561026	13310425	2644781
NE01_19	17111311	15793422	9578710
NS02_19	21416060	19488674	10100980
RA02_19	15847278	13871932	5981577
RL05_19	15884242	14371057	5679442
RP19	15913757	14186259	5596479
DC19	23421520	19934286	1873823
FW40	28812361	24441297	4255230
GL01_19	24476910	20818023	11096006
KE19	21808767	18454922	4953301
KM19	23649954	20024188	8267987
KW19	26088658	21875135	7339108
LE01_19	30093691	25462991	12079643
ME19	21667049	18499913	9266606
NT19	23291475	19826852	7324039
SA19	23530569	19858459	7266210
SH02	24860180	21126771	10295076
SM19	30139534	25437254	8297632
ST19	28329930	23865519	12023448
MON5_20	107699365	84266818	44545080
RO20	51059914	38589535	13473865
OB1_20	47162448	36861168	13524940
RH20	48713591	34947499	10681960
KE20	84239516	65075941	38100022
GL20	127509132	98924757	42415234

## Sheet: Table S4
Table S4: List of sequences and accession numbers used as references for mapping.
Sample ID	Reference Genomes	Accession Number
WSMV	Wheat streak mosaic virus	NC_001886.1
TriMV	Triticum mosaic virus	NC_012799.1
HPWMoV_RNA1	High plains wheat mosaic emaravirus	NC_029570.1
HPWMoV_RNA2	High plains wheat mosaic emaravirus	NC_029549.1
HPWMoV_RNA3	High plains wheat mosaic emaravirus	NC_029550.1
HPWMoV_RNA4	High plains wheat mosaic emaravirus	NC_029551.1
HPWMoV_RNA5	High plains wheat mosaic emaravirus	NC_029552.1
HPWMoV_RNA6	High plains wheat mosaic emaravirus	NC_029553.1
HPWMoV_RNA7	High plains wheat mosaic emaravirus	NC_029554.1
HPWMoV_RNA8	High plains wheat mosaic emaravirus	NC_029555.1
BYDV	Barley yellow dwarf virus	NC_004750.1
CYDV	Cereal yellow dwarf virus	NC_004751.1

## Sheet: Table S5
Table S5: The list of sequences obtained from this study along with the accession numbers
Sample Name	Complete Genome	County, State	Accession Numbers
RA02_19	Triticum mosaic virus	Rawlins, Kansas	MW990193
NS02_19	Triticum mosaic virus	Ness, Kansas	MW990200
EL19	Triticum mosaic virus	Ellis, Kansas	MW990199
NT19	Triticum mosaic virus	Norton, Kansas	MW990196
DC19	Triticum mosaic virus	Decatur, Kansas	MW990194
SH02_19	Triticum mosaic virus	Sherman, Kansas	MW990195
SM19	Triticum mosaic virus	Smith, Kansas	MW990198
RH20	Triticum mosaic virus	Rush, Kansas	MW990201
KE20	Triticum mosaic virus	Kearney, Kansas	MW990197
RA02_19	Wheat streak mosaic virus	Rawlins, Kansas	MW990175
NS02_19	Wheat streak mosaic virus	Ness, Kansas	MW990189
EL19	Wheat streak mosaic virus	Ellis, Kansas	MW990180
RP19	Wheat streak mosaic virus	Republic, Kansas	MW990178
FO19	Wheat streak mosaic virus	Ford, Kansas	MW990177
NE01_19	Wheat streak mosaic virus	Cheyenne, Nebraska	MW990167
DC19	Wheat streak mosaic virus	Decatur, Kansas	MW990170
KM19	Wheat streak mosaic virus	Kingman, Kansas	MW990168
KW19	Wheat streak mosaic virus	Kiowa, Kansas	MW990185
SM19	Wheat streak mosaic virus	Smith, Kansas	MW990186
SH02_19	Wheat streak mosaic virus	Sherman, Kansas	MW990173
ME19	Wheat streak mosaic virus	Meade, Kansas	MW990188
ST19	Wheat streak mosaic virus	Stanton, Kansas	MW990174
SA19	Wheat streak mosaic virus	Saline, Kansas	MW990179
FW40	Wheat streak mosaic virus	Colorado	MW990176
OB20	Wheat streak mosaic virus	Osborne, Kansas	MW990192
RO20	Wheat streak mosaic virus	Rooks, Kansas	MW990169
RH20	Wheat streak mosaic virus	Rush, Kansas	MW990172
GL20	Wheat streak mosaic virus	Greeley, Kansas	MW990182
KE20	Wheat streak mosaic virus	Kearney, Kansas	MW990197
MON5_20	Wheat streak mosaic virus	Circle, Montana	MW990181
RA02_19	High plains wheat mosaic emaravirus RNA1	Rawlins, Kansas	MW990202
RA02_19	High plains wheat mosaic emaravirus RNA2	Rawlins, Kansas	MW990203
RA02_19	High plains wheat mosaic emaravirus RNA3A	Rawlins, Kansas	MW990204
RA02_19	High plains wheat mosaic emaravirus RNA3B	Rawlins, Kansas	MW990205
RA02_19	High plains wheat mosaic emaravirus RNA4	Rawlins, Kansas	MW990206
RA02_19	High plains wheat mosaic emaravirus RNA5	Rawlins, Kansas	MW990207
RA02_19	High plains wheat mosaic emaravirus RNA6	Rawlins, Kansas	MW990208
RA02_19	High plains wheat mosaic emaravirus RNA7	Rawlins, Kansas	MW990209
RA02_19	High plains wheat mosaic emaravirus RNA8	Rawlins, Kansas	MW990210
LE01_19	Cereal yellow dwarf virus	Lane, Kamsas	MZ501224
KE19	Barley yellow dwarf virus	Kearney, Kansas	MZ501225
EL19	Barley yellow dwarf virus	Ellis, Kansas	MZ501226
FO19	Wheat-associated vipovirus RNA1	Ford, Kansas	MZ501227
FO19	Wheat-associated vipovirus RNA2	Ford, Kansas	MZ501228
NS02_19	Mitovirus sp.	Ness, Kansas	MZ501229
GL20	Wheat umbra-like virus	Greeley, Kansas	OK573479
NS02_19	Wheat-associated tobamo-like virus	Ness, Kansas	OK573480
